# Supplementary material for: DNA origami single crystals with Wulff shapes
Source: Nat Commun. 2021 May 21;12:3011. doi: 10.1038/s41467-021-23332-4 (PMC8140131; doi:10.1038/s41467-021-23332-4)
Supplement: Supplementary file 12 — Source Data [file 41467_2021_23332_MOESM12_ESM.xlsx]

## Sheet: Figure 2a
Figure 2a	bar plot
	size	proportion
	<2	6
	2-3	24
	3-4	45
	4-5	17
	>5	8

## Sheet: Figure 2b
Figure 2b	bar plot left (a)			bar plot left (c)			bar plot right
	size	proportion		size	proportion		length ratio	proportion
	<1.5	2		<4	10		<1.55	6
	1.5-2.5	44		4-5	30		1.55-1.75	44
	2.5-3.5	42		5-6	34		1.75-1.95	46
	>3.5	12		>6	26		>1.95	4

## Sheet: Figure 3e
Figure 3e	red curve		black curve
	q	S(q)	q	S(q)
	0.03385	0.000135	0.04827	0.20943
	0.03761	0.000765	0.04939	0.20967
	0.04137	0.18694	0.05051	0.20993
	0.04513	0.52878	0.05163	0.21019
	0.04889	0.46986	0.05274	0.21047
	0.05265	0.56737	0.05386	0.21075
	0.05641	0.57588	0.05498	0.21105
	0.06017	0.5434	0.05609	0.21136
	0.06393	0.55954	0.05721	0.21169
	0.06769	0.47296	0.05833	0.21203
	0.07145	0.46861	0.05945	0.21238
	0.07521	0.42327	0.06056	0.21275
	0.07897	0.4159	0.06168	0.21314
	0.08274	0.41679	0.0628	0.21355
	0.0865	0.33646	0.06392	0.21398
	0.09026	0.3303	0.06503	0.21443
	0.09402	0.33877	0.06615	0.21491
	0.09778	0.3365	0.06727	0.21541
	0.10154	0.34144	0.06839	0.21593
	0.1053	0.33767	0.0695	0.21649
	0.10906	0.40865	0.07062	0.21708
	0.11282	0.99253	0.07174	0.21771
	0.11658	1.99091	0.07286	0.21837
	0.12034	1.60961	0.07397	0.21908
	0.1241	0.69726	0.07509	0.21984
	0.12786	0.355	0.07621	0.22064
	0.13162	0.30927	0.07732	0.2215
	0.13539	0.29496	0.07844	0.22243
	0.13914	0.27965	0.07956	0.22342
	0.14291	0.27369	0.08068	0.22449
	0.14667	0.267	0.08179	0.22564
	0.15043	0.26418	0.08291	0.22689
	0.15419	0.26604	0.08403	0.22825
	0.15795	0.28768	0.08515	0.22973
	0.16171	0.379	0.08626	0.23135
	0.16547	0.62005	0.08738	0.23312
	0.16923	0.6022	0.0885	0.23507
	0.17299	0.48375	0.08962	0.23723
	0.17675	0.35658	0.09073	0.23961
	0.18051	0.34873	0.09185	0.24228
	0.18427	0.35638	0.09297	0.24525
	0.18803	0.37407	0.09408	0.2486
	0.19179	0.39476	0.0952	0.25239
	0.19556	0.45728	0.09632	0.2567
	0.19932	0.79059	0.09744	0.26163
	0.20308	1.61398	0.09855	0.26731
	0.20684	1.41235	0.09967	0.27391
	0.2106	0.77904	0.10079	0.28162
	0.21436	0.4402	0.10191	0.29072
	0.21812	0.37525	0.10302	0.30156
	0.22188	0.34952	0.10414	0.31459
	0.22564	0.33416	0.10526	0.33044
	0.2294	0.35086	0.10638	0.34993
	0.23316	0.46446	0.10749	0.3742
	0.23692	0.57616	0.10861	0.40479
	0.24068	0.40859	0.10973	0.44383
	0.24444	0.30305	0.11084	0.49415
	0.24821	0.27516	0.11196	0.55941
	0.25197	0.26565	0.11308	0.6438
	0.25573	0.26132	0.1142	0.75057
	0.25949	0.26309	0.11531	0.87803
	0.26325	0.28756	0.11643	1.01175
	0.26701	0.27708	0.11755	1.11763
	0.27077	0.25415	0.11867	1.15245
	0.27453	0.23846	0.11978	1.09853
	0.27829	0.23669	0.1209	0.98236
	0.28205	0.24663	0.12202	0.84774
	0.28581	0.3028	0.12313	0.7245
	0.28957	0.35897	0.12425	0.62345
	0.29333	0.31169	0.12537	0.54455
	0.29709	0.23904	0.12649	0.48402
	0.30085	0.22014	0.1276	0.43767
	0.30462	0.21424	0.12872	0.40198
	0.30838	0.21045	0.12984	0.37426
	0.31214	0.20828	0.13096	0.35252
	0.3159	0.20634	0.13207	0.33531
	0.31966	0.20496	0.13319	0.32159
	0.32342	0.20399	0.13431	0.31057
	0.32718	0.20368	0.13543	0.3017
	0.33094	0.20735	0.13654	0.29455
	0.3347	0.21335	0.13766	0.2888
	0.33846	0.21094	0.13878	0.28422
	0.34222	0.20795	0.13989	0.28063
	0.34598	0.21133	0.14101	0.2779
	0.34974	0.23682	0.14213	0.27593
	0.3535	0.30594	0.14325	0.27464
	0.35727	0.28692	0.14436	0.27401
	0.36103	0.23174	0.14548	0.27401
	0.36479	0.21558	0.1466	0.27463
	0.36855	0.21758	0.14772	0.27592
	0.37231	0.22563	0.14883	0.2779
	0.37607	0.22408	0.14995	0.28067
	0.37983	0.2109	0.15107	0.28432
	0.38359	0.20879	0.15218	0.28903
	0.38735	0.21065	0.1533	0.29501
	0.39111	0.21869	0.15442	0.30255
	0.39487	0.21923	0.15554	0.31207
	0.39863	0.21222	0.15665	0.32413
	0.40239	0.20957	0.15777	0.3395
	0.40615	0.21682	0.15889	0.35925
	0.40991	0.2258	0.16001	0.38482
	0.41368	0.21603	0.16112	0.41801
	0.41744	0.20779	0.16224	0.46092
	0.4212	0.20582	0.16336	0.51509
	0.42496	0.205	0.16448	0.57944
	0.42872	0.2076	0.16559	0.64636
	0.43248	0.20678	0.16671	0.69846
	0.43624	0.20675	0.16783	0.7145
	0.44	0.21059	0.16895	0.68687
	0.44376	0.21249	0.17006	0.62968
	0.44752	0.21033	0.17118	0.56461
	0.45128	0.20689	0.1723	0.50595
	0.45504	0.20579	0.17342	0.45867
	0.4588	0.20578	0.17453	0.42261
	0.46256	0.20601	0.17565	0.39589
	0.46632	0.20652	0.17677	0.37648
	0.47009	0.20796	0.17788	0.36271
	0.47385	0.20772	0.179	0.35333
	0.47761	0.20861	0.18012	0.34744
	0.48137	0.20985	0.18124	0.34445
	0.48513	0.21021	0.18235	0.34396
	0.48889	0.21076	0.18347	0.34575
	0.49265	0.21253	0.18459	0.34972
	0.49641	0.21152	0.18571	0.35591
	0.50017	0.21252	0.18682	0.36448
	0.50393	0.2145	0.18794	0.37569
	0.50769	0.21303	0.18906	0.38996
	0.51145	0.2128	0.19018	0.40789
	0.51521	0.21149	0.19129	0.43032
	0.51897	0.2124	0.19241	0.4584
	0.52273	0.21419	0.19353	0.4937
	0.5265	0.21618	0.19464	0.53841
	0.53026	0.21807	0.19576	0.59552
	0.53402	0.2165	0.19688	0.66912
	0.53778	0.21651	0.198	0.76466
	0.54154	0.21671	0.19911	0.88899
	0.5453	0.21725	0.20023	1.0493
	0.54906	0.21765	0.20135	1.24949
	0.55282	0.21748	0.20247	1.4809
	0.55658	0.21874	0.20358	1.70728
	0.56034	0.21985	0.2047	1.85882
	0.5641	0.21962	0.20582	1.86684
	0.56786	0.22048	0.20694	1.72663
	0.57162	0.22082	0.20805	1.50275
	0.57539	0.22234	0.20917	1.26816
	0.57915	0.22194	0.21029	1.06334
	0.58291	0.22253	0.2114	0.89918
	0.58667	0.22497	0.21252	0.7724
	0.59043	0.22634	0.21364	0.67571
	0.59419	0.227	0.21476	0.60205
	0.59795	0.22692	0.21587	0.54573
	0.60171	0.22781	0.21699	0.50251
			0.21811	0.46934
			0.21923	0.44402
			0.22034	0.42503
			0.22146	0.41133
			0.22258	0.40226
			0.2237	0.39749
			0.22481	0.39697
			0.22593	0.40093
			0.22705	0.40997
			0.22816	0.42503
			0.22928	0.44758
			0.2304	0.47957
			0.23152	0.52334
			0.23263	0.58084
			0.23375	0.65139
			0.23487	0.72733
			0.23599	0.78949
			0.2371	0.81191
			0.23822	0.78168
			0.23934	0.71233
			0.24046	0.62991
			0.24157	0.55334
			0.24269	0.48993
			0.24381	0.44001
			0.24492	0.40142
			0.24604	0.37161
			0.24716	0.34843
			0.24828	0.33021
			0.24939	0.31573
			0.25051	0.30409
			0.25163	0.29464
			0.25275	0.28691
			0.25386	0.28055
			0.25498	0.27531
			0.2561	0.27101
			0.25722	0.26752
			0.25833	0.26475
			0.25945	0.26267
			0.26057	0.26122
			0.26168	0.26036
			0.2628	0.2599
			0.26392	0.25949
			0.26504	0.25864
			0.26615	0.25708
			0.26727	0.25503
			0.26839	0.25294
			0.2695	0.25113
			0.27062	0.24977
			0.27174	0.24887
			0.27286	0.2484
			0.27397	0.24837
			0.27509	0.24877
			0.27621	0.24964
			0.27733	0.25104
			0.27844	0.25306
			0.27956	0.25586
			0.28068	0.25966
			0.2818	0.26476
			0.28291	0.27156
			0.28403	0.28058
			0.28515	0.29238
			0.28626	0.30733
			0.28738	0.32491
			0.2885	0.3426
			0.28962	0.35518
			0.29073	0.35699
			0.29185	0.34688
			0.29297	0.32948
			0.29409	0.31069
			0.2952	0.294
			0.29632	0.28049
			0.29744	0.26997
			0.29856	0.26187
			0.29967	0.25564
			0.30079	0.2508
			0.30191	0.24701
			0.30302	0.244
			0.30414	0.24159
			0.30526	0.23964
			0.30638	0.23805
			0.30749	0.23675
			0.30861	0.23568
			0.30973	0.2348
			0.31085	0.23408
			0.31196	0.23349
			0.31308	0.23302
			0.3142	0.23266
			0.31532	0.23239
			0.31643	0.23221
			0.31755	0.23211
			0.31867	0.23211
			0.31978	0.23219
			0.3209	0.23238
			0.32202	0.23267
			0.32314	0.2331
			0.32425	0.23369
			0.32537	0.23447
			0.32649	0.2355
			0.32761	0.23685
			0.32872	0.23861
			0.32984	0.24089
			0.33096	0.24377
			0.33208	0.24722
			0.33319	0.25088
			0.33431	0.25393
			0.33543	0.25533
			0.33654	0.25467
			0.33766	0.25262
			0.33878	0.2503
			0.3399	0.24847
			0.34101	0.24745
			0.34213	0.2473
			0.34325	0.24803
			0.34437	0.24965
			0.34548	0.25227
			0.3466	0.25604
			0.34772	0.26125
			0.34884	0.26828
			0.34995	0.27761
			0.35107	0.28965
			0.35219	0.30435
			0.3533	0.32035
			0.35442	0.334
			0.35554	0.34001
			0.35666	0.33529
			0.35777	0.32211
			0.35889	0.30574
			0.36001	0.29027
			0.36113	0.27739
			0.36224	0.26728
			0.36336	0.25952
			0.36448	0.25358
			0.3656	0.24903
			0.36671	0.24551
			0.36783	0.24278
			0.36895	0.24064
			0.37006	0.23897
			0.37118	0.23767
			0.3723	0.23667
			0.37342	0.23588
			0.37453	0.23524
			0.37565	0.23469
			0.37677	0.23423
			0.37789	0.23387
			0.379	0.23364
			0.38012	0.23356
			0.38124	0.23364
			0.38236	0.23389
			0.38347	0.23435
			0.38459	0.23505
			0.38571	0.23605
			0.38682	0.23744
			0.38794	0.2393
			0.38906	0.24169
			0.39018	0.24452
			0.39129	0.2474
			0.39241	0.2495
			0.39353	0.24992
			0.39465	0.24849
			0.39576	0.24594
			0.39688	0.24322
			0.398	0.24091
			0.39912	0.23919
			0.40023	0.23806
			0.40135	0.23747
			0.40247	0.23737
			0.40359	0.23777
			0.4047	0.23867
			0.40582	0.24013
			0.40694	0.24212
			0.40805	0.24448
			0.40917	0.24669
			0.41029	0.2479
			0.41141	0.24743
			0.41252	0.24543
			0.41364	0.24272
			0.41476	0.24006
			0.41587	0.23781
			0.41699	0.23605
			0.41811	0.23471
			0.41923	0.23372
			0.42035	0.233
			0.42146	0.23249
			0.42258	0.23217
			0.4237	0.23199
			0.42481	0.23192
			0.42593	0.2319
			0.42705	0.23186
			0.42817	0.23174
			0.42928	0.23154
			0.4304	0.23132
			0.43152	0.23115
			0.43263	0.23105
			0.43375	0.23104
			0.43487	0.23113
			0.43599	0.23132
			0.43711	0.23163
			0.43822	0.23208
			0.43934	0.23267
			0.44046	0.23339
			0.44157	0.23415
			0.44269	0.23472
			0.44381	0.23487
			0.44493	0.23452
			0.44604	0.23385
			0.44716	0.23311
			0.44828	0.23245
			0.44939	0.23192
			0.45051	0.23154
			0.45163	0.23126
			0.45275	0.23107
			0.45387	0.23095
			0.45498	0.23089
			0.4561	0.23087
			0.45722	0.2309
			0.45833	0.23096
			0.45945	0.23105
			0.46057	0.23119
			0.46169	0.23137
			0.4628	0.2316
			0.46392	0.23189
			0.46504	0.23227
			0.46615	0.23275
			0.46727	0.23336
			0.46839	0.23415
			0.46951	0.23515
			0.47063	0.23636
			0.47174	0.2377
			0.47286	0.2389
			0.47398	0.23957
			0.47509	0.23943
			0.47621	0.23861
			0.47733	0.23753
			0.47845	0.23653
			0.47956	0.23576
			0.48068	0.23525
			0.4818	0.235
			0.48291	0.23496
			0.48403	0.23514
			0.48515	0.23551
			0.48627	0.23602
			0.48739	0.23655
			0.4885	0.23694
			0.48962	0.23707
			0.49074	0.237
			0.49185	0.2369
			0.49297	0.23695
			0.49409	0.23725
			0.49521	0.23786
			0.49632	0.23885
			0.49744	0.24026
			0.49856	0.24216
			0.49967	0.24449
			0.50079	0.247
			0.50191	0.24902
			0.50303	0.24971
			0.50414	0.2487
			0.50526	0.24646
			0.50638	0.24383
			0.5075	0.24142
			0.50861	0.23944
			0.50973	0.2379
			0.51085	0.23673
			0.51197	0.23584
			0.51308	0.23517
			0.5142	0.23465
			0.51532	0.23425
			0.51643	0.23394
			0.51755	0.23369
			0.51867	0.23349
			0.51979	0.23333
			0.5209	0.23321
			0.52202	0.23311
			0.52314	0.23304
			0.52426	0.23299
			0.52537	0.23295
			0.52649	0.23294
			0.52761	0.23294
			0.52873	0.23295
			0.52984	0.23297
			0.53096	0.23301
			0.53208	0.23305
			0.53319	0.23311
			0.53431	0.2332
			0.53543	0.2333
			0.53655	0.23344
			0.53766	0.23362
			0.53878	0.23384
			0.5399	0.23411
			0.54102	0.2344
			0.54213	0.23465
			0.54325	0.23479
			0.54437	0.23478
			0.54549	0.23465
			0.5466	0.2345
			0.54772	0.23438
			0.54884	0.23432
			0.54995	0.23434
			0.55107	0.23443
			0.55219	0.23459
			0.55331	0.23479
			0.55442	0.235
			0.55554	0.23514
			0.55666	0.23515
			0.55778	0.23502
			0.55889	0.23482
			0.56001	0.23463
			0.56113	0.23447
			0.56225	0.23436
			0.56336	0.2343
			0.56448	0.23427
			0.5656	0.23427
			0.56671	0.23429
			0.56783	0.23433
			0.56895	0.2344
			0.57007	0.23449
			0.57118	0.23461
			0.5723	0.23476
			0.57342	0.23494
			0.57454	0.23518
			0.57565	0.23547
			0.57677	0.23584
			0.57789	0.23625
			0.57901	0.23668
			0.58012	0.23703
			0.58124	0.23721
			0.58236	0.23721
			0.58347	0.23714
			0.58459	0.23712
			0.58571	0.23722
			0.58683	0.23748
			0.58794	0.23791
			0.58906	0.23851
			0.59018	0.23923
			0.5913	0.23991
			0.59241	0.2403
			0.59353	0.24019
			0.59465	0.23966
			0.59577	0.23894
			0.59688	0.23824
			0.598	0.23768
			0.59912	0.23727
			0.60023	0.23701

## Sheet: Figure 3g
Figure 3g	Molar surface energy
	Cube	Rhombic dodecahedron	Octahedron
	11.94	16.66	18.58

## Sheet: Sup Fig. 1c
Sup Fig. 1c
	Size	Number
	18.17	0
	21.04	1.8
	24.36	9.4
	28.21	19.7
	32.67	23.5
	37.84	19.3
	43.82	12.7
	50.75	7.2
	58.77	3.6
	68.06	1.7
	78.82	0.7
	91.28	0.3
	105.7	0.1
	122.4	0

## Sheet: Sup Fig. 3
Sup Fig. 3
	Temperature	Size
	50	86.72
	49.8	85.19
	49.6	87.56
	49.4	87.22
	49.2	82.74
	49	83.05
	48.8	82.37
	48.6	84.74
	48.4	85.49
	48.2	83.21
	48	85.67
	47.8	85.59
	47.6	83.72
	47.4	85.18
	47.2	83.51
	47	78.61
	46.8	84.66
	46.6	84.43
	46.4	82.91
	46.2	82.19
	46	83.47
	45.8	84.23
	45.6	83.61
	45.4	79.76
	45.2	81.35
	45	82.89
	44.8	82.38
	44.6	83.21
	44.4	78.18
	44.2	84.25
	44	77.42
	43.8	85.05
	43.6	80.01
	43.4	80.24
	43.2	85.02
	43	77.21
	42.8	86.96
	42.6	80.61
	42.4	82.03
	42.2	87.54
	42	76.07
	41.8	81.86
	41.6	80.95
	41.4	80.13
	41.2	81.8
	41	78.83
	40.8	80.95
	40.6	83.84
	40.4	79.56
	40.2	82.53
	40	79.67
	39.8	79.17
	39.6	80.64
	39.4	79.65
	39.2	78.23
	39	79.4
	38.8	78.9
	38.6	79.67
	38.4	78.91
	38.2	76.57
	38	76.39
	37.8	77.4
	37.6	77.54
	37.4	78.39
	37.2	77.91
	37	78.94
	36.8	77.6
	36.6	79.12
	36.4	79.15
	36.2	81.06
	36	82.19
	35.8	83.7
	35.6	79.44
	35.4	79.27
	35.2	84.67
	35	82.6
	34.8	83.58
	34.6	84.83
	34.4	88.61
	34.2	89.27
	34	92.21
	33.8	105
	33.6	116.8
	33.4	135
	33.2	121.3
	33	142.1
	32.8	151.4
	32.6	193.3
	32.4	192
	32.2	226.1
	32	201
	31.8	239.5
	31.6	280.9
	31.4	265.6
	31.2	269.7
	31	350.2
	30.8	286.7
	30.6	295.5
	30.4	341.2
	30.2	266.6
	30	357.7
	29.8	431.9
	29.6	403.8
	29.4	290
	29.2	447.9
	29	269.5
	28.8	278.9
	28.6	475.3
	28.4	346
	28.2	370.5
	28	481.9
	27.8	398.2
	27.6	283
	27.4	433.5
	27.2	411.3
	27	371.1

## Sheet: Sup Fig. 11c
Sup Fig. 11c
	Size	Number
	18.17	0.1
	21.04	3.3
	24.36	11.8
	28.21	20.1
	32.67	21.7
	37.84	17.6
	43.82	11.7
	50.75	6.9
	58.77	3.6
	68.06	1.8
	78.82	0.8
	91.28	0.4
	105.7	0.1
	122.4	0.1

## Sheet: Sup Fig. 15
Sup Fig. 15
	Temperature	Size
	50	92.23
	49.8	91.13
	49.6	91.92
	49.4	93.53
	49.2	91.63
	49	93.59
	48.8	91.3
	48.6	93.81
	48.4	90.76
	48.2	93.23
	48	89.6
	47.8	92.27
	47.6	88.01
	47.4	90.24
	47.2	88.01
	47	90.25
	46.8	88.24
	46.6	90.28
	46.4	90.27
	46.2	91.68
	46	89.62
	45.8	92.6
	45.6	92.37
	45.4	92.8
	45.2	92.14
	45	91.11
	44.8	88.96
	44.6	92.25
	44.4	97.52
	44.2	90.31
	44	95.77
	43.8	92.26
	43.6	89.36
	43.4	100.1
	43.2	91.17
	43	94.02
	42.8	95.55
	42.6	91.29
	42.4	97.52
	42.2	94.27
	42	96
	41.8	97.66
	41.6	94.19
	41.4	96.12
	41.2	100.8
	41	96
	40.8	100.1
	40.6	101.2
	40.4	99.35
	40.2	101.8
	40	103.8
	39.8	101.7
	39.6	108.9
	39.4	113.5
	39.2	114.5
	39	126.1
	38.8	141.3
	38.6	149.6
	38.4	158.4
	38.2	203.6
	38	234.1
	37.8	254.2
	37.6	280.4
	37.4	292
	37.2	321.1
	37	333.2
	36.8	370.2
	36.6	382
	36.4	366.8
	36.2	473.3
	36	397.6
	35.8	448.6
	35.6	388.5
	35.4	460.8
	35.2	446.3
	35	440.5
	34.8	455.9
	34.6	299.2
	34.4	307.9
	34.2	503.9
	34	368.2
	33.8	512
	33.6	388.1

## Sheet: Sup Fig. 22a
Sup Fig. 22a
	Size	Proportion
	<1.5	4
	1.5-2.0	37.3
	2.0-2.5	46.7
	2.5-3.0	10
	>3.0	2

## Sheet: Sup Fig. 22b
Sup Fig. 22b
	Size	Proportion
	<2	4.7
	2-3	23.3
	3-4	46.7
	4-5	18.6
	>5	6.7

[truncated: 10 more sheets: Sup Fig. 22c, Sup Fig. 22d, Sup Fig. 22e, Sup Fig. 26a, Sup Fig. 26b, Sup Fig. 36, Sup Fig. 40, Sup Fig. 45, Sup Fig. 46, Sup Fig. 53]
